# Supplementary material for: Comparing the Similarity of Different Groups of Bacteria to the Human Proteome
Source: PLoS One. 2012 Apr 25;7(4):e34007. doi: 10.1371/journal.pone.0034007 (PMC3338800; doi:10.1371/journal.pone.0034007)
Supplement: Table S1 — Complete list of bacteria used in this study. This list corresponds to set 1 as described in the Methods section. (XLS) [file pone.0034007.s004.xls]

## Sheet: TableS1.txt
Bacterium	Taxonomic ID
Acaryochloris marina (strain MBIC 11017)	329726
Acetobacter pasteurianus (strain NBRC 3283 / LMG 1513 / CCTM 1153)	634452
Acholeplasma laidlawii (strain PG-8A)	441768
Acidaminococcus fermentans (strain ATCC 25085 / DSM 20731 / VR4)	591001
Acidimicrobium ferrooxidans (strain DSM 10331 / JCM 15462 / NBRC 103882 / ICP)	525909
Acidiphilium cryptum (strain JF-5)	349163
Acidithiobacillus ferrooxidans (strain ATCC 23270 / DSM 14882 / NCIB 8455)	243159
Acidithiobacillus ferrooxidans (strain ATCC 53993)	380394
Acidobacterium capsulatum (strain ATCC 51196 / DSM 11244 / JCM 7670)	240015
Acidothermus cellulolyticus (strain ATCC 43068 / 11B)	351607
Acidovorax avenae (subsp. citrulli, strain AAC00-1)	397945
Acidovorax ebreus (strain TPSY)	535289
Acidovorax sp. (strain JS42)	232721
Acinetobacter baumannii (strain SDF)	509170
Acinetobacter baumannii (strain AYE)	470
Acinetobacter baumannii (strain AB0057)	480119
Acinetobacter baumannii (strain AB307-0294)	557600
Acinetobacter baumannii (strain ACICU)	405416
Acinetobacter baumannii (strain ATCC 17978 / NCDC KC 755)	400667
Acinetobacter sp. (strain ADP1)	62977
Actinobacillus pleuropneumoniae (serovar 5b, strain L20)	416269
Actinobacillus pleuropneumoniae (serovar 3, strain JL0 / JL03)	434271
Actinobacillus pleuropneumoniae (serovar 7, strain AP6 / AP76)	537457
Actinobacillus succinogenes (strain ATCC 55618 / 130Z)	339671
Actinosynnema mirum (strain ATCC 29888 / DSM 43827 / NBRC 14064 / IMRU 3971)	446462
Aeromonas hydrophila (subsp. hydrophila, strain ATCC 7966 / NCIB 9240)	380703
Aeromonas salmonicida (strain A449)	382245
Aggregatibacter actinomycetemcomitans (serovar C, strain D11S-1)	668336
Aggregatibacter aphrophilus (strain NJ8700)	634176
Agrobacterium radiobacter (strain K84 / ATCC BAA-868)	311403
Agrobacterium tumefaciens (strain C58 / ATCC 33970)	176299
Agrobacterium vitis (strain S4 / ATCC BAA-846)	311402
Akkermansia muciniphila (strain ATCC BAA-835)	349741
Alcanivorax borkumensis (strain SK2 / ATCC 700651 / DSM 11573)	393595
Alicyclobacillus acidocaldarius (subsp. acidocaldarius, strain ATCC 27009 / DSM 446 / 104-1A)	521098
Aliivibrio salmonicida (strain LFI1238)	316275
Alkalilimnicola ehrlichei (strain MLHE-1)	187272
Alkaliphilus metalliredigens (strain QYMF)	293826
Alkaliphilus oremlandii (strain OhILAs)	350688
Allochromatium vinosum (strain ATCC 17899 / DSM 180 / NBRC 103801 / D)	572477
Alteromonas macleodii (strain DSM 17117 / Deep ecotype)	314275
Ammonifex degensii (strain DSM 10501 / KC4)	429009
Anabaena variabilis (strain ATCC 29413 / PCC 7937)	240292
Anaerocellum thermophilum (strain DSM 6725 / Z-1320)	521460
Anaerococcus prevotii (strain ATCC 9321 / DSM 20548 / JCM 6508 / PC1)	525919
Anaeromyxobacter dehalogenans (strain 2CP-1 / ATCC BAA-258)	455488
Anaeromyxobacter dehalogenans (strain 2CP-C)	290397
Anaeromyxobacter sp. (strain Fw109-5)	404589
Anaeromyxobacter sp. (strain K)	447217
Anaplasma centrale (subsp. centrale, strain Israel)	574556
Anaplasma marginale (strain Florida)	320483
Anaplasma marginale (strain St. Maries)	234826
Anaplasma phagocytophilum (strain HZ)	212042
Anoxybacillus flavithermus (strain DSM 21510 / WK1)	491915
Aquifex aeolicus (strain VF5)	224324
Arcobacter butzleri (strain RM4018)	367737
Azoarcus sp. (strain EbN1)	76114
Arthrobacter aurescens (strain TC1)	290340
Arthrobacter chlorophenolicus (strain A6 / ATCC 700700 / DSM 12829 / JCM 12360)	452863
Arthrobacter sp. (strain FB24)	290399
Aster yellows witches&#39;-broom phytoplasma (strain AYWB)	322098
Atopobium parvulum (strain ATCC 33793 / DSM 20469 / JCM 10300 / VPI 0546)	521095
Azoarcus sp. (strain BH72)	62928
Azorhizobium caulinodans (strain ATCC 43989 / DSM 5975 / ORS 571)	438753
Azotobacter vinelandii (strain DJ / ATCC BAA-1303)	322710
Bacillus amyloliquefaciens (strain FZB42)	326423
Bacillus anthracis (strain Ames ancestor)	261594
Bacillus anthracis (strain A0248)	592021
Bacillus anthracis (strain Ames, isolate Porton)	198094
Bacillus anthracis (strain CDC 684 / NRRL 3495)	568206
Bacillus anthracis (strain Sterne)	260799
Bacillus cereus (strain 03BB102)	572264
Bacillus cereus (strain AH187)	405534
Bacillus cereus (strain AH820)	405535
Bacillus cereus (strain ATCC 10987)	222523
Bacillus cereus (strain ATCC 14579 / DSM 31)	226900
Bacillus cereus (strain B4264)	405532
Bacillus cereus (strain ZK / E33L)	288681
Bacillus cereus (strain G9842)	405531
Bacillus cereus (strain Q1)	361100
Bacillus clausii (strain KSM-K16)	66692
Bacillus cereus (subsp. cytotoxis, strain NVH 391-98)	315749
Bacillus halodurans (strain C-125 / ATCC BAA-125 / JCM 9153 / FERM 7344 / DSM 18197)	272558
Bacillus licheniformis (strain DSM 13 / ATCC 14580, sub_strain Novozymes)	279010
Bacillus pseudofirmus (strain OF4)	398511
Bacillus pumilus (strain SAFR-032)	315750
Bacillus subtilis (strain 168)	224308
Bacillus thuringiensis konkukian (strain 97-27)	281309
Bacillus thuringiensis (strain Al Hakam)	412694
Bacillus weihenstephanensis (strain KBAB4)	315730
Bacteroides fragilis (strain ATCC 25285 / NCTC 9343)	272559
Bacteroides fragilis (strain YCH46)	295405
Bacteroides thetaiotaomicron (strain ATCC 29148 / DSM 2079 / NCTC 10582 / VPI-5482 / E50)	226186
Bacteroides vulgatus (strain ATCC 8482 / DSM 1447 / NCTC 11154)	435590
Bartonella bacilliformis (strain ATCC 35685 / KC583)	360095
Bartonella grahamii (strain as4aup)	634504
Bartonella henselae (strain Houston 1 / ATCC 49882)	38323
Bartonella quintana (strain Toulouse)	283165
Bartonella tribocorum (strain CIP 105476 / IBS 506)	382640
Bdellovibrio bacteriovorus (strain DSM 50701 / NCIB 9529 / HD100 / ATCC 15356)	264462
Beijerinckia indica (subsp. indica, strain ATCC 9039 / DSM 1715 / NCIB 8712)	395963
Beutenbergia cavernae (strain ATCC BAA-8 / DSM 12333 / NBRC 16432)	471853
Bifidobacterium adolescentis (strain ATCC 15703 / DSM 20083)	367928
Bifidobacterium animalis (subsp. lactis, strain AD011)	442563
Bifidobacterium animalis (subsp. lactis, strain Bl-04 / DGCC2908 / RB 4825 / SD5219)	580050
Bifidobacterium animalis (subsp. lactis, strain DSM 10140 / JCM 10602 / LMG 18314)	555970
Bifidobacterium dentium (strain Bd1)	401473
Bifidobacterium longum (strain DJO10A)	205913
Bifidobacterium longum (strain NCC 2705)	206672
Bifidobacterium longum (subsp. infantis, strain ATCC 15697 / DSM 20088 / NCTC 11817 / S12)	391904
Blattabacterium sp. (subsp. Blattella germanica, strain Bge)	331104
Blattabacterium sp. (subsp. Periplaneta americana, strain BPLAN)	600809
Bordetella avium (strain 197N)	360910
Bordetella bronchiseptica (strain NCTC 13252 / RB50 / ATCC BAA-588)	518
Bordetella parapertussis (strain NCTC 13253 / ATCC BAA-587 / 12822)	257311
Bordetella pertussis (strain ATCC BAA-589 / Tohama I / NCTC 13251)	520
Bordetella petrii (strain ATCC BAA-461 / DSM 12804 / CCUG 43448)	94624
Borrelia afzelii (strain PKo)	390236
Borrelia garinii (strain PBi)	290434
Borrelia burgdorferi (strain DSM 4680 / B31 / CIP 102532 / ATCC 35210)	224326
Borrelia burgdorferi (strain ZS7)	445985
Borrelia duttonii (strain Ly)	412419
Borrelia hermsii (strain DAH)	314723
Borrelia recurrentis (strain A1)	412418
Borrelia turicatae (strain 91E135)	314724
Brachybacterium faecium (strain ATCC 43885 / DSM 4810 / NCIB 9860)	446465
Brachyspira hyodysenteriae (strain ATCC 49526 / WA1)	565034
Bradyrhizobium japonicum (strain USDA 110)	224911
Bradyrhizobium sp. (strain BTAi1 / ATCC BAA-1182)	288000
Bradyrhizobium sp. (strain ORS278)	114615
Brevibacillus brevis (strain 47 / JCM 6285 / NBRC 100599)	358681
Brucella abortus (biovar 1, strain 9-941)	262698
Brucella abortus (strain S19)	430066
Brucella abortus (strain 2308)	359391
Brucella canis (strain ATCC 23365 / NCTC 10854)	483179
Brucella melitensis (biovar 2, strain ATCC 23457)	546272
Brucella melitensis (biovar 1, strain NCTC 10094 / ATCC 23456 / 16M)	224914
Brucella microti (strain CCM 4915)	568815
Brucella ovis (strain ATCC 25840 / 63/290 / NCTC 10512)	444178
Brucella suis (biovar 1, strain 1330)	204722
Brucella suis (strain ATCC 23445 / NCTC 10510)	470137
Buchnera aphidicola (subsp. Acyrthosiphon pisum, strain 5A)	563178
Buchnera aphidicola (subsp. Acyrthosiphon pisum, strain Tokyo 1998)	107806
Buchnera aphidicola (subsp. Baizongia pistaciae, strain Bp)	224915
Buchnera aphidicola cedri (subsp. Cinara)	372461
Buchnera aphidicola graminum (subsp. Schizaphis)	198804
Buchnera aphidicola (subsp. Acyrthosiphon pisum, strain Tuc7)	561501
Burkholderia ambifaria (strain AMMD / ATCC BAA-244)	339670
Burkholderia ambifaria (strain MC40-6)	398577
Burkholderia cenocepacia (strain AU 1054)	331271
Burkholderia cenocepacia (strain HI2424)	331272
Burkholderia cepacia (strain J2315 / LMG 16656)	216591
Burkholderia cenocepacia (strain MC0-3)	406425
Burkholderia glumae (strain BGR1)	626418
Burkholderia mallei (strain ATCC 23344)	243160
Burkholderia mallei (strain NCTC 10229)	412022
Burkholderia mallei (strain NCTC 10247)	320389
Burkholderia mallei (strain SAVP1)	320388
Burkholderia multivorans (strain ATCC 17616 / 249, sub_strain DOE JGI)	395019
Burkholderia phymatum (strain DSM 17167 / STM815)	391038
Burkholderia phytofirmans (strain DSM 17436 / PsJN)	398527
Burkholderia pseudomallei (strain 668)	320373
Burkholderia pseudomallei (strain 1106a)	357348
Burkholderia pseudomallei (strain 1710b)	320372
Burkholderia pseudomallei (strain K96243)	272560
Burkholderia sp. (strain ATCC 17760 / NCIB 9086 / R18194 / 383) / 383)	269483
Burkholderia thailandensis (strain E264 / ATCC 700388 / DSM 13276 / CIP 106301)	271848
Burkholderia vietnamiensis (strain R1808 / G4 / LMG 22486) / LMG 22486)	269482
Burkholderia xenovorans (strain LB400)	266265
Caldicellulosiruptor saccharolyticus (strain ATCC 43494 / DSM 8903)	351627
Vesicomyosocius okutanii (subsp. Calyptogena okutanii, strain HA)	412965
Campylobacter concisus (strain 13826)	360104
Campylobacter curvus (strain 525.92)	360105
Campylobacter fetus (subsp. fetus, strain 82-40)	360106
Campylobacter hominis (strain ATCC BAA-381 / LMG 19568 / NCTC 13146 / CH001A)	360107
Campylobacter jejuni (strain RM1221)	195099
Campylobacter jejuni (subsp. doylei, strain ATCC BAA-1458 / RM4099 / 269.97)	360109
Campylobacter jejuni (subsp. jejuni, serovar O:23/36, strain 81-176)	354242
Campylobacter jejuni (subsp. jejuni, serovar O:6, strain 81116 / NCTC 11828)	407148
Campylobacter jejuni (subsp. jejuni, strain IA3902)	567106
Campylobacter jejuni (serovar O:2, strain NCTC 11168)	192222
Campylobacter lari (strain RM2100 / D67 / ATCC BAA-1060)	306263
Amoebophilus asiaticus (strain 5a2)	452471
Azobacteroides pseudotrichonymphae genomovar. CFP2	511995
Baumannia cicadellinicola coagulata (subsp. Homalodisca)	374463
Blochmannia floridanus	203907
Blochmannia pennsylvanicus (strain BPEN)	291272
Carsonella ruddii (strain PV)	387662
Desulforudis audaxviator (strain MP104C)	477974
Hamiltonella defensa (subsp. Acyrthosiphon pisum, strain 5AT)	572265
Acidobacteria bacterium (strain Ellin345)	204669
Liberibacter asiaticus (strain psy62)	537021
Pelagibacter ubique (strain HTCC1062)	335992
Phytoplasma australiense	59748
Phytoplasma mali (strain AT)	37692
Protochlamydia amoebophila (strain UWE25)	264201
Ruthia magnifica magnifica (subsp. Calyptogena)	413404
Solibacter usitatus (strain Ellin6076)	234267
Sulcia muelleri (strain GWSS)	444179
Sulcia muelleri (strain SMDSEM)	595499
Capnocytophaga ochracea (strain ATCC 27872 / DSM 7271 / JCM 12966 / VPI 2845)	521097
Carboxydothermus hydrogenoformans (strain Z-2901 / DSM 6008)	246194
Catenulispora acidiphila (strain DSM 44928 / NRRL B-24433 / NBRC 102108 / JCM 14897)	479433
Caulobacter sp. (strain K31)	366602
Caulobacter crescentus (strain CB15 / ATCC 19089)	190650
Caulobacter crescentus (strain NA1000 / CB15N)	565050
Cellvibrio japonicus (strain Ueda107)	498211
Mesorhizobium sp. (strain BNC1)	266779
Chitinophaga pinensis (strain ATCC 43595 / DSM 2588 / NCIB 11800 / UQM 2034)	485918
Chlamydia muridarum (strain MoPn / Nigg)	243161
Chlamydia trachomatis (strain L2/434/Bu / ATCC VR-902B)	471472
Chlamydia trachomatis (strain A/HAR-13 / ATCC VR-571B)	315277
Chlamydia trachomatis (strain B/Jali20/OT)	580049
Chlamydia trachomatis (strain B/TZ1A828/OT)	672161
Chlamydia trachomatis (strain D/UW-3/Cx)	272561
Chlamydia trachomatis (strain L2b/UCH-1/proctitis)	471473
Chlamydophila abortus (strain S26/3)	218497
Chlamydophila caviae (strain GPIC)	227941
Chlamydophila felis (strain Fe/C-56)	264202
Chlamydia pneumoniae (strain AR39)	115711
Chlamydia pneumoniae (strain CWL029)	115713
Chlamydia pneumoniae (strain J138)	138677
Chlamydophila pneumoniae (strain LPCoLN)	406984
Chlamydia pneumoniae (strain TW-183)	182082
Chlorobaculum parvum (subsp. thiosulfatophilum, strain DSM 263 / NCIB 8327 / NCIB 8327)	517417
Chlorobium tepidum (strain TLS / ATCC 49652 / DSM 12025)	194439
Chlorobium chlorochromatii (strain CaD3)	340177
Chlorobium limicola (strain DSM 245 / NBRC 103803)	290315
Chlorobium phaeobacteroides (strain BS1)	331678
Chlorobium phaeobacteroides (strain DSM 266)	290317
Prosthecochloris vibrioformis) (subsp. thiosulfatophilum, strain DSM 265)	290318
Chloroflexus aggregans (strain MD-66 / DSM 9485)	326427
Chloroflexus aurantiacus (strain ATCC 29366 / DSM 635 / J-10-fl)	324602
Chloroflexus aurantiacus (strain ATCC 29364 / DSM 637 / Y-400-fl)	480224
Chloroherpeton thalassium (strain ATCC 35110 / GB-78)	517418
Chromobacterium violaceum (strain IFO 12614 / ATCC 12472 / DSM 30191 / NCIB 9131 / JCM 1249)	243365
Chromohalobacter salexigens (strain DSM 3043 / ATCC BAA-138 / NCIMB 13768)	290398
Citrobacter koseri (strain ATCC BAA-895 / CDC 4225-83 / SGSC4696)	290338
Citrobacter rodentium (strain ICC168)	637910
Clavibacter michiganensis (subsp. michiganensis, strain NCPPB 382)	443906
Clavibacter michiganensis (subsp. sepedonicus, strain ATCC 33113 / JCM 9667)	31964
Clostridium acetobutylicum (strain DSM 792 / JCM 1419 / LMG 5710 / ATCC 824 / VKM B-1787)	272562
Clostridium beijerinckii (strain ATCC 51743 / NCIMB 8052)	290402
Clostridium botulinum (strain Kyoto / Type A2)	536232
Clostridium botulinum (strain Loch Maree / Type A3)	498214
Clostridium botulinum (strain Hall / ATCC 3502 / NCTC 13319 / Type A, sub_strain Sanger)	413999
Clostridium botulinum (strain ATCC 19397 / Type A)	441770
Clostridium botulinum (strain Hall / ATCC 3502 / NCTC 13319 / Type A, sub_strain Los Alamos)	441771
Clostridium botulinum (strain Okra / Type B1)	498213
Clostridium botulinum (strain Eklund 17B / Type B)	508765
Clostridium botulinum (strain 657 / Type Ba4)	515621
Clostridium botulinum (strain Alaska E43 / Type E3)	508767
Clostridium botulinum (strain Langeland / NCTC 10281 / Type F)	441772
Clostridium cellulolyticum (strain ATCC 35319 / DSM 5812 / JCM 6584 / H10)	394503
Clostridium difficile (strain 630)	272563
Clostridium difficile (strain CD196)	645462
Clostridium difficile (strain R20291)	645463
Clostridium kluyveri (strain ATCC 8527 / DSM 555 / NCIMB 10680)	431943
Clostridium kluyveri (strain NBRC 12016)	583346
Clostridium novyi (strain NT)	386415
Clostridium perfringens (strain ATCC 13124 / NCTC 8237 / Type A)	195103
Clostridium perfringens (strain SM101 / Type A)	289380
Clostridium perfringens (strain 13 / Type A)	195102
Clostridium phytofermentans (strain ATCC 700394 / DSM 18823 / ISDg)	357809
Clostridium tetani (strain Massachusetts / E88)	212717
Clostridium thermocellum (strain ATCC 27405 / DSM 1237)	203119
Colwellia psychrerythraea (strain 34H / ATCC BAA-681)	167879
Conexibacter woesei (strain DSM 14684 / JCM 11494 / NBRC 100937 / ID131577)	469383
Coprothermobacter proteolyticus (strain ATCC 35245 / DSM 5265 / BT)	309798
Corynebacterium aurimucosum (strain ATCC 700975 / DSM 44827 / CN-1)	548476
Corynebacterium diphtheriae (biovar gravis, strain NCTC 13129 / ATCC 700971)	257309
Corynebacterium efficiens (strain DSM 44549 / NBRC 100395 / JCM 11189 / YS-314 / AJ 12310)	196164
Corynebacterium glutamicum (strain NCIMB 10025 / DSM 20300 / ATCC 13032 / LMG 3730 / JCM 1318, sub_strain Nakagawa)	196627
Corynebacterium glutamicum (strain R)	340322
Corynebacterium jeikeium (strain K411)	306537
Corynebacterium kroppenstedtii (strain DSM 44385 / CCUG 35717)	645127
Corynebacterium urealyticum (strain ATCC 43042 / DSM 7109)	504474
Coxiella burnetii (strain Q212 / CbuG_) / CbuG_Q212)	434923
Coxiella burnetii (strain Q154 / CbuK_) / CbuK_Q154)	434924
Coxiella burnetii (strain Dugway 5J108-111)	434922
Coxiella burnetii (strain RSA 331 / Henzerling II)	360115
Coxiella burnetii (strain Nine Mile phase I / RSA 493)	227377
Enterobacter sakazakii (strain ATCC BAA-894)	290339
Cronobacter turicensis (strain DSM 18703 / LMG 23827 / z3032)	693216
Cryptobacterium curtum (strain ATCC 700683 / DSM 15641 / 12-3)	469378
Ralstonia metallidurans (strain CH34 / ATCC 43123 / DSM 2839)	266264
Ralstonia eutropha (strain ATCC 17699 / H16 / DSM 428 / Stanier 337)	381666
Ralstonia eutropha (strain JMP134)	264198
Cupriavidus taiwanensis (strain LMG 19424 / R1)	164546
cyanobacterium UCYN-A	713887
Cyanothece sp. (strain ATCC 51142)	43989
Cyanothece sp. (strain ATCC 29155 / PCC 7424) / PCC 7424)	65393
Cyanothece sp. (strain PCC 7425 / ATCC 29141)	395961
Cyanothece sp. (strain PCC 8801 / RF-1 / PCC 8801)	41431
Cyanothece sp. (strain RF-2 / PCC 8802) / PCC 8802)	395962
Cytophaga hutchinsonii (strain ATCC 33406 / NCIMB 9469)	269798
Dechloromonas aromatica (strain RCB)	159087
Dehalococcoides ethenogenes (strain 195)	243164
Dehalococcoides sp. (strain BAV1)	216389
Dehalococcoides sp. (strain CBDB1)	255470
Dehalococcoides sp. (strain GT)	633145
Dehalococcoides sp. (strain VS)	311424
Deinococcus deserti (strain VCD115 / DSM 17065 / LMG 22923)	546414
Deinococcus geothermalis (strain DSM 11300)	319795
Deinococcus radiodurans (strain LMG 4051 / IFO 15346 / DSM 20539 / R1 / NCIB 9279 / ATCC 13939)	243230
Delftia acidovorans (strain DSM 14801 / SPH-1)	398578
Denitrovibrio acetiphilus (strain DSM 12809 / N2460)	522772
Desulfatibacillum alkenivorans (strain AK-01)	439235
Desulfitobacterium hafniense (strain DCB-2 / DSM 10664)	272564
Desulfitobacterium hafniense (strain Y51)	138119
Desulfobacterium autotrophicum (strain ATCC 43914 / DSM 3382 / HRM2)	177437
Desulfococcus oleovorans (strain DSM 6200 / Hxd3)	96561
Desulfohalobium retbaense (strain DSM 5692)	485915
Desulfomicrobium baculatum (strain DSM 4028 / VKM B-1378)	525897
Desulfotalea psychrophila (strain LSv54 / DSM 12343)	177439
Desulfotomaculum acetoxidans (strain ATCC 49208 / DSM 771 / VKM B-1644)	485916
Desulfotomaculum reducens (strain MI-1)	349161
Desulfovibrio desulfuricans (strain ATCC 27774 / DSM 6949)	525146
Desulfovibrio desulfuricans (strain G20)	207559
Desulfovibrio magneticus (strain ATCC 700980 / DSM 13731 / RS-1)	573370
Desulfovibrio salexigens (strain ATCC 14822 / DSM 2638 / NCIB 8403 / VKM B-1763)	526222
Desulfovibrio vulgaris (subsp. vulgaris, strain DP4)	391774
Desulfovibrio vulgaris (strain Miyazaki F / DSM 19637)	883
Desulfovibrio vulgaris (strain Hildenborough / ATCC 29579 / NCIMB 8303)	882
Dichelobacter nodosus (strain VCS1703A)	246195
Dickeya dadantii (strain Ech586)	590409
Dickeya dadantii (strain Ech703)	579405
Dickeya zeae (strain Ech1591)	561229
Dictyoglomus thermophilum (strain ATCC 35947 / DSM 3960 / H-6-12)	309799
Dictyoglomus turgidum (strain Z-1310 / DSM 6724)	515635
Dinoroseobacter shibae (strain DFL 12)	398580
Dyadobacter fermentans (strain ATCC 700827 / DSM 18053 / NS114)	471854
Edwardsiella ictaluri (strain 93-146)	634503
Edwardsiella tarda (strain EIB202)	498217
Eggerthella lenta (strain ATCC 25559 / DSM 2243 / JCM 9979 / NCTC 11813 / VPI 0255)	479437
Ehrlichia canis (strain Jake)	269484
Ehrlichia chaffeensis (strain Arkansas)	205920
Ehrlichia ruminantium (strain Gardel)	302409
Ehrlichia ruminantium (strain Welgevonden, sub_strain ARC-OVI)	254945
Elusimicrobium minutum (strain Pei191)	445932
Enterobacter sp. (strain 638)	399742
Enterococcus faecalis (strain V583 / ATCC 700802)	226185
Erwinia pyrifoliae (strain DSM 12163 / CIP 106111 / Ep16/96)	644651
Erwinia tasmaniensis (strain DSM 17950 / Et1/99)	338565
Erythrobacter litoralis (strain HTCC2594)	314225
Escherichia coli O44:H18 (strain 042 / EAEC)	216592
Escherichia coli O6:K15:H31 (strain 536 / UPEC)	362663
Escherichia coli (strain 55989 / EAEC)	585055
Escherichia coli O1:K1 / APEC	405955
Escherichia coli (strain ATCC 8739 / DSM 1576 / Crooks)	481805
Escherichia coli (strain B / REL606)	413997
Escherichia coli (strain B / BL21-DE3, sub_strain Korea)	469008
Escherichia coli (strain B / BL21)	511693
Escherichia coli (strain K12 / MC4100 / BW2952)	595496
Escherichia coli O6 (strain UPEC / O6:H1 / ATCC 700928 / CFT073)	217992
Escherichia coli (strain ATCC 33849 / DSM 4235 / NCIB 12045 / K12 / DH1)	536056
Escherichia coli O139:H28 (strain E24377A / ETEC)	331111
Escherichia coli O9:H4 (strain HS)	331112
Escherichia coli O26:H11 (strain 11368 / EHEC)	573235
Escherichia coli O103:H2 (strain 12009 / EHEC)	585395
Escherichia coli O111:H- (strain 11128 / EHEC)	585396
Escherichia coli O127:H6 (strain E2348/69 / EPEC)	574521
Escherichia coli (strain EDL933 / ATCC 700927 / O157:H7 / EHEC)	155864
Escherichia coli O157:H7 (strain EC4115 / EHEC)	444450
Escherichia coli (strain Sakai / O157:H7 / RIMD 0509952 / EHEC)	386585
Escherichia coli O157:H7 (strain TW14359 / EHEC)	544404
Escherichia coli (strain SE11)	409438
Escherichia coli O150:H5 (strain SE15)	431946
Escherichia coli (strain SMS-3-5 / SECEC)	439855
Escherichia coli (strain K12 / DH10B)	316385
Escherichia coli (strain K12 / MG1655 / ATCC 47076)	511145
Escherichia coli (strain K12 / ATCC 27325 / DSM 5911 / W3110)	316407
Escherichia coli (strain UTI89 / UPEC)	364106
Escherichia fergusonii (strain ATCC 35469 / DSM 13698 / CDC 0568-73)	585054
Eubacterium eligens (strain ATCC 27750 / VPI C15-48)	515620
Eubacterium rectale (strain ATCC 33656 / VPI 0990)	515619
Exiguobacterium sibiricum (strain DSM 17290 / JCM 13490 / 255-15)	262543
Exiguobacterium sp. (strain ATCC BAA-1283 / AT1b)	360911
Fervidobacterium nodosum (strain ATCC 35602 / DSM 5306 / Rt17-B1)	381764
Fibrobacter succinogenes (strain ATCC 19169 / S85)	59374
Finegoldia magna (strain ATCC 29328)	334413
Flavobacteriaceae bacterium (strain 3519-10)	531844
Flavobacterium johnsoniae (strain ATCC 17061 / DSM 2064 / UW101)	376686
Flavobacterium psychrophilum (strain JIP02/86 / ATCC 49511)	402612
Francisella tularensis (subsp. novicida, strain U112)	401614
Francisella philomiragia (subsp. philomiragia, strain ATCC 25017)	484022
Francisella tularensis (subsp. holarctica, strain FTNF002-00 / FTA)	458234
Francisella tularensis (subsp. holarctica, strain LVS)	376619
Francisella tularensis (subsp. holarctica, strain OSU18)	393011
Francisella tularensis (subsp. mediasiatica, strain FSC147)	441952
Francisella tularensis (subsp. tularensis, strain FSC 198)	393115
Francisella tularensis (subsp. tularensis, strain NE061598)	510831
Francisella tularensis tularensis (strain SCHU S4 / Schu 4)	177416
Francisella tularensis (subsp. tularensis, strain WY96-3418)	418136
Frankia alni (strain ACN14a)	326424
Frankia sp. (strain CcI3)	106370
Frankia sp. (strain EAN1pec)	298653
Fusobacterium nucleatum nucleatum (strain JCM 8532 / LMG 13131 / CIP 101130 / ATCC 25586)	190304
Gardnerella vaginalis (strain 409-05)	553190
Gemmatimonas aurantiaca (strain T-27 / DSM 14586 / JCM 11422 / NBRC 100505)	379066
Geobacillus kaustophilus (strain HTA426)	235909
Geobacillus sp. (strain WCH70)	471223
Geobacillus sp. (strain Y412MC10)	481743
Geobacillus sp. (strain Y412MC61)	544556
Geobacillus thermodenitrificans (strain NG80-2)	420246
Geobacter bemidjiensis (strain Bem / ATCC BAA-1014 / DSM 16622)	404380
Geobacter lovleyi (strain ATCC BAA-1151 / DSM 17278 / SZ)	398767
Geobacter metallireducens (strain GS-15 / ATCC 53774 / DSM 7210)	269799
Geobacter sp. (strain FRC-32)	316067
Geobacter sp. (strain M21)	443144
Geobacter sulfurreducens (strain ATCC 51573 / DSM 12127 / PCA)	243231
Geobacter uraniireducens (strain Rf4)	351605
Geodermatophilus obscurus (strain ATCC 25078 / DSM 43160 / JCM 3152 / G-20)	526225
Gloeobacter violaceus (strain PCC 7421)	251221
Gluconacetobacter diazotrophicus (strain ATCC 49037 / DSM 5601 / PAl5)	272568
Gluconobacter oxydans (strain 621H)	290633
Gordonia bronchialis (strain ATCC 25592 / DSM 43247 / JCM 3198 / NCTC 10667)	526226
Gramella forsetii (strain KT0803)	411154
Granulibacter bethesdensis (strain ATCC BAA-1260 / CGDNIH1)	391165
Haemophilus ducreyi (strain ATCC 700724 / 35000HP)	233412
Haemophilus influenzae (strain 86-028NP)	281310
Haemophilus influenzae (strain PittEE)	374930
Haemophilus influenzae (strain PittGG)	374931
Haemophilus influenzae (strain ATCC 51907 / DSM 11121 / KW20 / Rd)	71421
Haemophilus parasuis (serovar 5, strain SH0165)	557723
Hahella chejuensis (strain KCTC 2396)	349521
Haliangium ochraceum (strain DSM 14365 / JCM 11303 / SMP-2)	502025
Halorhodospira halophila (strain DSM 244 / SL1)	349124
Halothermothrix orenii (strain H 168 / OCM 544 / DSM 9562)	373903
Halothiobacillus neapolitanus (strain ATCC 23641 / c2)	555778
Helicobacter acinonychis (strain Sheeba)	382638
Helicobacter hepaticus (strain 3B1 / ATCC 51449)	235279
Helicobacter pylori (strain 51)	290847
Helicobacter pylori (strain 52)	684950
Helicobacter pylori (strain 26695 / ATCC 700392)	85962
Helicobacter pylori (strain B38)	592205
Helicobacter pylori (strain G27)	563041
Helicobacter pylori (strain HPAG1)	357544
Helicobacter pylori (strain J99)	85963
Helicobacter pylori (strain P12)	570508
Helicobacter pylori (strain Shi470)	512562
Heliobacterium modesticaldum (strain ATCC 51547 / Ice1)	498761
Herminiimonas arsenicoxydans (strain ULPAs1)	204773
Herpetosiphon aurantiacus (strain ATCC 23779 / DSM 785)	316274
Hirschia baltica (strain ATCC 49814 / DSM 5838 / IFAM 1418)	582402
Haemophilus somnus (strain 129Pt)	205914
Haemophilus somnus (strain 2336)	228400
Hydrogenobacter thermophilus (strain DSM 6534 / IAM 12695 / TK-6)	608538
Hydrogenobaculum sp. (strain Y04AAS1)	380749
Hyphomonas neptunium (strain ATCC 15444)	228405
Idiomarina loihiensis (strain L2-TR / DSM 15497 / ATCC BAA-735)	283942
Jannaschia sp. (strain CCS1)	290400
Janthinobacterium sp. (strain Marseille)	375286
Jonesia denitrificans (strain ATCC 14870 / DSM 20603 / CIP 55134)	471856
Kangiella koreensis (strain DSM 16069 / KCTC 12182 / SW-125)	523791
Kineococcus radiotolerans (strain ATCC BAA-149 / DSM 14245 / SRS30216)	266940
Klebsiella pneumoniae (strain 342)	507522
Klebsiella pneumoniae (subsp. pneumoniae, strain ATCC 700721 / MGH 78578)	272620
Kocuria rhizophila (strain ATCC 9341 / DSM 348 / NBRC 103217 / DC2201)	378753
Kosmotoga olearia (strain TBF 19.5.1)	521045
Kribbella flavida (strain DSM 17836 / JCM 10339 / NBRC 14399)	479435
Kytococcus sedentarius (strain ATCC 14392 / DSM 20547 / CCM 314 / 541 / 54)	478801
Lactobacillus acidophilus (strain NCFM/NCK56/N2)	272621
Lactobacillus brevis (strain ATCC 367 / JCM 1170)	387344
Lactobacillus casei (strain ATCC 334)	321967
Lactobacillus casei (strain BL23)	543734
Lactobacillus delbrueckii (subsp. bulgaricus, strain ATCC 11842 / DSM 20081)	390333
Lactobacillus delbrueckii (subsp. bulgaricus, strain ATCC BAA-365)	321956
Lactobacillus fermentum (strain IFO 3956 / LMG 18251)	334390
Lactobacillus gasseri (strain ATCC 33323 / DSM 20243)	324831
Lactobacillus helveticus (strain DPC 4571)	405566
Lactobacillus johnsonii (strain FI9785)	633699
Lactobacillus johnsonii (strain NCC 533)	257314
Lactobacillus plantarum (strain JDM1)	644042
Lactobacillus plantarum (strain WCFS1 / ATCC BAA-793 / NCIMB 8826)	220668
Lactobacillus reuteri (strain DSM 20016)	299033
Lactobacillus rhamnosus (strain ATCC 53103 / GG, sub_strain Helsinki)	568703
Lactobacillus rhamnosus (strain Lc 705)	568704
Lactobacillus sakei (subsp. sakei, strain 23K)	314315
Lactobacillus salivarius (subsp. salivarius, strain UCC118)	362948
Lactococcus lactis (subsp. cremoris, strain MG1363)	416870
Lactococcus lactis (subsp. cremoris, strain SK11)	272622
Lactococcus lactis (subsp. lactis, strain IL1403)	272623
Lactococcus lactis (subsp. lactis, strain KF147)	684738
Laribacter hongkongensis (strain HLHK9)	557598
Lawsonia intracellularis (strain PHE/MN1-00)	363253
Legionella pneumophila (strain Corby)	400673
Legionella pneumophila (strain Lens)	297245
Legionella pneumophila (strain Paris)	297246
Legionella pneumophila (subsp. pneumophila, strain Philadelphia 1 / ATCC 33152 / DSM 7513)	272624
Leifsonia xyli xyli (strain CTCB07)	281090
Leptospira biflexa (serovar Patoc, strain Patoc 1 / Ames)	355278
Leptospira biflexa (serovar Patoc, strain Patoc 1 / ATCC 23582 / Paris)	456481
Leptospira borgpetersenii (serovar Hardjo-bovis, strain JB197)	355277
Leptospira borgpetersenii (serovar Hardjo-bovis, strain L550)	355276
Leptospira interrogans copenhageni (serogroup Icterohaemorrhagiae, strain Fiocruz L1-130)	267671
Leptospira interrogans (serogroup Icterohaemorrhagiae, serovar lai, strain 56601)	189518
Leptothrix cholodnii (strain SP-6 / ATCC 51168 / LMG 8142)	395495
Leptotrichia buccalis (strain ATCC 14201 / DSM 1135 / JCM 12969 / NCTC 10249)	523794
Leuconostoc citreum (strain KM20)	349519
Leuconostoc mesenteroides (subsp. mesenteroides, strain ATCC 8293 / NCDO 523)	203120
Listeria innocua (serovar 6a, strain CLIP 11262)	272626
Listeria monocytogenes (serovar 1/2a, strain 08-5578)	653938
Listeria monocytogenes (serovar 1/2a, strain 08-5923)	637381
Listeria monocytogenes (serovar 4b, strain Clip81459)	634178
Listeria monocytogenes (serovar 1/2a, strain EGD-e / ATCC BAA-679)	169963
Listeria monocytogenes (serovar 4a, strain HCC23)	552536
Listeria monocytogenes (serovar 4b, strain F2365)	265669
Listeria welshimeri (serovar 6b, strain ATCC 35897 / DSM 20650 / SLCC5334)	386043
Lysinibacillus sphaericus (strain C3-41)	444177
Macrococcus caseolyticus (strain JCSC5402)	458233
Magnetococcus sp. (strain MC-1)	156889
Magnetospirillum magneticum (strain AMB-1 / ATCC 700264)	342108
Mannheimia succiniciproducens (strain MBEL55E)	221988
Maricaulis maris (strain MCS10)	394221
Marinobacter aquaeolei (strain DSM 11845 / ATCC 700491 / / VT8) / VT8)	351348
Marinomonas sp. (strain MWYL1)	400668
Meiothermus ruber (strain ATCC 35948 / DSM 1279 / VKM B-1258 / 21)	504728
Mesoplasma florum (strain ATCC 33453 / NCTC 11704 / L1 / NBRC 100688)	265311
Rhizobium loti (strain MAFF303099)	266835
Methylacidiphilum infernorum (strain V4, isolate V4)	481448
Methylibium petroleiphilum (strain PM1)	420662
Methylobacillus flagellatus (strain KT / ATCC 51484 / DSM 6875)	265072
Methylobacterium chloromethanicum (strain CM4 / NCIMB 13688)	440085
Methylobacterium extorquens (strain DM4 / DSM 5838)	661410
Methylobacterium extorquens (strain PA1)	419610
Methylobacterium nodulans (strain ORS2060 / LMG 21967)	460265
Methylobacterium populi (strain ATCC BAA-705 / NCIMB 13946 / BJ001)	441620
Methylobacterium radiotolerans (strain ATCC 27329 / DSM 1819 / JCM 2831)	426355
Methylobacterium sp. (strain 4-46)	426117
Methylocella silvestris (strain BL2 / DSM 15510 / NCIMB 13906)	395965
Methylococcus capsulatus (strain Bath / NCIMB 11132)	243233
Methylotenera mobilis (strain JLW8 / ATCC BAA-1282 / DSM 17540)	583345
Methylovorus sp. (strain SIP3-4)	582744
Micrococcus luteus (strain ATCC 4698 / IFO 3333 / NCTC 2665)	465515
Microcystis aeruginosa (strain NIES-843)	449447
Moorella thermoacetica (strain ATCC 39073)	264732
Mycobacterium abscessus (strain ATCC 19977 / DSM 44196)	36809
Mycobacterium avium (strain 104)	243243
Mycobacterium paratuberculosis (strain ATCC BAA-968 / K-10)	262316
Mycobacterium bovis (strain AF2122/97 / ATCC BAA-935)	233413
Mycobacterium bovis (strain BCG / Pasteur 1173P2)	410289
Mycobacterium bovis (strain BCG / Tokyo 172 / ATCC 35737 / TMC 1019)	561275
Mycobacterium gilvum (strain ATCC 700033 / PYR-GCK / PYR-GCK)	350054
Mycobacterium leprae (strain Br4923)	561304
Mycobacterium leprae (strain TN)	272631
Mycobacterium marinum (strain ATCC BAA-535 / M)	216594
Mycobacterium smegmatis (strain ATCC 700084 / mc(2 / mc(2)155))	246196
Mycobacterium sp. (strain JLS)	164757
Mycobacterium sp. (strain KMS)	189918
Mycobacterium sp. (strain MCS)	164756
Mycobacterium tuberculosis (strain Oshkosh / CDC 1551)	83331
Mycobacterium tuberculosis (strain F11)	336982
Mycobacterium tuberculosis (strain ATCC 25177 / H37Ra)	419947
Mycobacterium tuberculosis (strain ATCC 25618 / H37Rv)	83332
Mycobacterium tuberculosis (strain KZN 1435 / MDR)	478434
Mycobacterium ulcerans (strain Agy99)	362242
Mycobacterium vanbaalenii (strain DSM 7251 / PYR-1)	350058
Mycoplasma agalactiae (strain PG2)	2110
Mycoplasma arthritidis (strain 158L3-1)	243272
Mycoplasma capricolum (subsp. capricolum, strain California kid / ATCC 27343 / NCTC 10154)	340047
Mycoplasma conjunctivae (strain ATCC 25834 / HRC/581 / NCTC 10147)	45361
Mycoplasma gallisepticum (strain F)	708616
Mycoplasma gallisepticum (strain R(high / passage 156 / high / R / passage156))	710128
Mycoplasma gallisepticum (strain passage15 / R / clone2 / low)	710127
Mycoplasma genitalium (strain ATCC 33530 / NCTC 10195 / G-37)	243273
Mycoplasma hominis (strain ATCC 23114 / IFO 14850 / NCTC 10111 / PG21)	2098
Mycoplasma hyopneumoniae (strain 232)	295358
Mycoplasma hyopneumoniae (strain 7448)	262722
Mycoplasma hyopneumoniae (strain J / ATCC 25934 / NCTC 10110)	262719
Mycoplasma mobile (strain 163K / NCTC 11711 / ATCC 43663)	267748
Mycoplasma mycoides SC (subsp. mycoides, strain PG1)	272632
Mycoplasma penetrans (strain HF-2)	272633
Mycoplasma pneumoniae (strain M129 / ATCC 29342)	272634
Mycoplasma pulmonis (strain UAB CTIP)	272635
Mycoplasma synoviae (strain 53)	262723
Myxococcus xanthus (strain DK 1622)	246197
Nakamurella multipartita (strain ATCC 700099 / DSM 44233 / JCM 9543 / Y-104)	479431
Natranaerobius thermophilus (strain ATCC BAA-1301 / DSM 18059 / JW/NM-WN-LF)	457570
Nautilia profundicola (strain ATCC BAA-1463 / DSM 18972 / AmH)	598659
Neisseria gonorrhoeae (strain ATCC 700825 / FA 1090)	242231
Neisseria gonorrhoeae (strain NCCP11945)	521006
Neisseria meningitidis (strain alpha14)	487
Neisseria meningitidis (serogroup C, strain 8013)	604162
Neisseria meningitidis (serogroup C, strain 053442)	374833
Neisseria meningitidis (serogroup C / , serovar 2a, strain ATCC 700532 / FAM18)	272831
Neisseria meningitidis B (serogroup B, strain MC58)	122586
Neisseria meningitidis A (serogroup A, serovar 4A, strain Z2491)	122587
Neorickettsia risticii (strain Illinois)	434131
Neorickettsia sennetsu (strain Miyayama)	222891
Nitratiruptor sp. (strain SB155-2)	387092
Nitrobacter hamburgensis (strain X14 / DSM 10229)	323097
Nitrobacter winogradskyi (strain Nb-255 / ATCC 25391)	323098
Nitrosococcus oceani (strain ATCC 19707 / NCIMB 11848)	323261
Nitrosomonas europaea (strain IFO 14298 / ATCC 19718)	228410
Nitrosomonas eutropha (strain C91)	335283
Nitrosospira multiformis (strain ATCC 25196 / NCIMB 11849)	323848
Nocardia farcinica (strain IFM 10152)	247156
Nocardioides sp. (strain BAA-499 / JS614)	196162
Nostoc punctiforme (strain ATCC 29133 / PCC 73102)	63737
Anabaena sp. (strain PCC 7120)	103690
Novosphingobium aromaticivorans (strain DSM 12444)	279238
Oceanobacillus iheyensis (strain KCTC 3954 / DSM 14371 / JCM 11309 / HTE831)	221109
Ochrobactrum anthropi (strain ATCC 49188 / DSM 6882 / NCTC 12168)	439375
Oenococcus oeni (strain BAA-331 / PSU-1)	203123
Oligotropha carboxidovorans (strain ATCC 49405 / DSM 1227 / OM5)	504832
Onion yellows phytoplasma (strain OY-M)	262768
Opitutus terrae (strain DSM 11246 / PB90-1)	452637
Orientia tsutsugamushi (strain Boryong)	357244
Orientia tsutsugamushi (strain Ikeda)	334380
Paenibacillus sp. (strain JDR-2)	324057
Parabacteroides distasonis (strain ATCC 8503 / DSM 20701 / NCTC 11152)	435591
Paracoccus denitrificans (strain Pd 1222)	318586
Parvibaculum lavamentivorans (strain DS-1 / DSM 13023 / NCIMB 13966)	402881
Pasteurella multocida (strain Pm70)	272843
Erwinia carotovora (subsp. atroseptica, strain ATCC BAA-672 / SCRI 1043)	218491
Pectobacterium carotovorum (subsp. carotovorum, strain PC1)	561230
Pectobacterium wasabiae (strain WPP163)	561231
Pediococcus pentosaceus (strain ATCC 25745 / 183-1w)	278197
Pedobacter heparinus (strain ATCC 13125 / DSM 2366 / NCIB 9290)	485917
Pelobacter carbinolicus (strain DSM 2380 / Gra Bd 1)	338963
Pelobacter propionicus (strain DSM 2379)	338966
Pelodictyon luteolum (strain DSM 273)	319225
Pelodictyon phaeoclathratiforme (strain DSM 5477 / BU-1)	324925
Pelotomaculum thermopropionicum (strain DSM 13744 / JCM 10971 / SI)	370438
Persephonella marina (strain DSM 14350 / EX-H1)	123214
Petrotoga mobilis (strain DSM 10674 / SJ95)	403833
Phenylobacterium zucineum (strain HLK1)	450851
Photobacterium profundum (strain SS9)	74109
Photorhabdus asymbiotica (subsp. asymbiotica, strain 2 / ATCC 43949 / 3105-77) / 3105-77)	291112
Photorhabdus luminescens laumondii (strain TT01)	243265
Pirellula staleyi (strain ATCC 27377 / DSM 6068 / ICPB 4128)	530564
Polaromonas naphthalenivorans (strain CJ2)	365044
Polaromonas sp. (strain JS666 / ATCC BAA-500)	296591
Polynucleobacter sp. (strain QLW-P1DMWA-1)	312153
Polynucleobacter necessarius (strain STIR1)	452638
Porphyromonas gingivalis (strain ATCC 33277 / DSM 20709 / JCM 12257)	431947
Porphyromonas gingivalis (strain W83 / ATCC BAA-308)	242619
Prochlorococcus marinus (strain AS9601)	146891
Prochlorococcus marinus (strain MIT 9211)	93059
Prochlorococcus marinus (strain MIT 9215)	93060
Prochlorococcus marinus (strain MIT 9301)	167546
Prochlorococcus marinus (strain MIT 9303)	59922
Prochlorococcus marinus (strain MIT 9312)	74546
Prochlorococcus marinus (strain MIT 9313)	74547
Prochlorococcus marinus (strain MIT 9515)	167542
Prochlorococcus marinus (strain NATL1A)	167555
Prochlorococcus marinus (strain NATL2A)	59920
Prochlorococcus marinus (strain SS120 / SARG / CCMP1375)	167539
Prochlorococcus marinus (subsp. pastoris, strain CCMP1986 / MED4)	59919
Propionibacterium acnes (strain DSM 16379 / KPA171202)	267747
Prosthecochloris aestuarii (strain DSM 271 / SK 413)	290512
Proteus mirabilis (strain HI4320)	584
Pseudoalteromonas atlantica (strain T6c / BAA-1087)	342610
Pseudoalteromonas haloplanktis (strain TAC 125)	326442
Pseudomonas aeruginosa (strain LESB58)	557722
Pseudomonas aeruginosa (strain PA7)	381754
Pseudomonas aeruginosa (strain LMG 12228 / ATCC 15692 / PRS 101 / 1C / PAO1)	208964
Pseudomonas aeruginosa (strain UCBPP-PA14)	208963
Pseudomonas entomophila (strain L48)	384676
Pseudomonas fluorescens (strain Pf0-1)	205922
Pseudomonas fluorescens (strain Pf-5 / ATCC BAA-477)	220664
Pseudomonas fluorescens (strain SBW25)	216595
Pseudomonas mendocina (strain ymp)	399739
Pseudomonas putida (strain F1 / ATCC 700007)	351746
Pseudomonas putida (strain GB-1)	76869
Pseudomonas putida (strain KT2440)	160488
Pseudomonas putida (strain W619)	390235
Pseudomonas syringae (pathovar phaseolicola, strain 1448A / Race 6)	264730
Pseudomonas stutzeri (strain A1501)	379731
Pseudomonas syringae (pathovar syringae, strain B728a)	205918
Pseudomonas syringae tomato (strain DC3000)	223283
Psychrobacter arcticus (strain DSM 17307 / 273-4)	259536
Psychrobacter cryohalolentis (strain K5)	335284
Psychrobacter sp. (strain PRwf-1)	349106
Psychromonas ingrahamii (strain 37)	357804
Ralstonia pickettii (strain 12D)	428406
Ralstonia pickettii (strain 12J)	402626
Ralstonia solanacearum (strain GMI1000)	267608
Renibacterium salmoninarum (strain ATCC 33209 / DSM 20767 / IFO 15589)	288705
Rhizobium etli (strain CFN 42 / ATCC 51251)	347834
Rhizobium etli (strain CIAT 652)	491916
Rhizobium leguminosarum bv. trifolii (strain WSM1325)	395491
Rhizobium leguminosarum bv. trifolii (strain WSM2304)	395492
Rhizobium leguminosarum bv. viciae (strain 3841)	216596
Rhizobium sp. (strain NGR234)	394
Rhodobacter sphaeroides (strain ATCC 17023 / 2.4.1 / NCIB 8253 / DSM 158)	272943
Rhodobacter sphaeroides (strain ATCC 17025 / ATH 2.4.3)	349102
Rhodobacter sphaeroides (strain ATCC 17029 / ATH 2.4.9)	349101
Rhodobacter sphaeroides (strain KD131 / KCTC 12085)	557760
Rhodococcus erythropolis (strain PR4 / NBRC 100887)	234621
Rhodococcus sp. (strain RHA1)	101510
Rhodococcus opacus (strain B4)	632772
Rhodoferax ferrireducens (strain DSM 15236 / ATCC BAA-621 / T118)	338969
Rhodopirellula baltica (strain SH1)	117
Rhodopseudomonas palustris (strain BisA53)	316055
Rhodopseudomonas palustris (strain BisB5)	316057
Rhodopseudomonas palustris (strain BisB18)	316056
Rhodopseudomonas palustris (strain ATCC BAA-98 / CGA009)	258594
Rhodopseudomonas palustris (strain HaA2)	316058
Rhodopseudomonas palustris (strain TIE-1)	395960
Rhodospirillum centenum (strain ATCC 51521 / SW)	414684
Rhodospirillum rubrum (strain ATCC 11170 / NCIB 8255)	269796
Rhodothermus marinus (strain ATCC 43812 / DSM 4252 / R-10)	518766
Rickettsia africae (strain ESF-5)	347255
Rickettsia akari (strain Hartford)	293614
Rickettsia bellii (strain OSU 85-389)	391896
Rickettsia bellii (strain RML369-C)	336407
Rickettsia canadensis (strain McKiel)	293613
Rickettsia conorii (strain ATCC VR-613 / Malish 7)	272944
Rickettsia felis (strain ATCC VR-1525 / URRWXCal2)	315456
Rickettsia massiliae (strain Mtu5)	416276
Rickettsia peacockii (strain Rustic)	562019
Rickettsia prowazekii (strain Madrid E)	272947
Rickettsia rickettsii (strain Sheila Smith)	392021
Rickettsia rickettsii (strain Iowa)	452659
Rickettsia typhi (strain Wilmington / ATCC VR-144)	257363
Robiginitalea biformata (strain ATCC BAA-864 / HTCC2501 / KCTC 12146)	313596
Roseiflexus castenholzii (strain DSM 13941 / HLO8)	383372
Roseiflexus sp. (strain RS-1)	357808
Roseobacter denitrificans (strain OCh 114 / ATCC 33942)	375451
Rothia mucilaginosa (strain DY-18)	680646
Rubrobacter xylanophilus (strain DSM 9941 / NBRC 16129)	266117
Silicibacter pomeroyi (strain ATCC 700808 / DSS-3 / DSM 15171)	246200
Silicibacter sp. (strain TM1040)	292414
Saccharomonospora viridis (strain ATCC 15386 / DSM 43017 / JCM 3036 / NBRC 12207 / P101)	471857
Saccharophagus degradans (strain 2-40 / ATCC 43961 / DSM 17024)	203122
Saccharopolyspora erythraea (strain NRRL 23338)	405948
Salinibacter ruber (strain DSM 13855)	309807
Salinispora arenicola (strain CNS-205)	391037
Salinispora tropica (strain ATCC BAA-916 / DSM 44818 / CNB-440)	369723
Salmonella arizonae (strain ATCC BAA-731 / CDC346-86 / RSK2980)	41514
Salmonella agona (strain SL483)	454166
Salmonella choleraesuis (strain SC-B67)	321314
Salmonella dublin (strain CT_02021853)	439851
Salmonella enteritidis PT4 (strain P125109)	550537
Salmonella gallinarum (strain 287/91 / NCTC 13346)	550538
Salmonella heidelberg (strain SL476)	454169
Salmonella newport (strain SL254)	423368
Salmonella paratyphi A (strain AKU_12601)	554290
Salmonella paratyphi A (strain SARB42 / ATCC 9150)	295319
Salmonella paratyphi B (strain ATCC BAA-1250 / SPB7 / BAA-1250)	272994
Salmonella paratyphi C (strain RKS4594)	476213
Salmonella schwarzengrund (strain CVM19633)	439843
Salmonella typhi (strain CT18)	220341
Salmonella typhi (strain ATCC 700931 / Ty2)	209261
Salmonella typhimurium (strain 14028s / SGSC 2262)	588858
Salmonella typhimurium (strain D23580)	568708
Salmonella typhimurium (strain ATCC 700720 / SGSC1412 / LT2)	99287
Sanguibacter keddieii (strain ATCC 51767 / DSM 10542 / NCFB 3025 / ST-74)	446469
Sebaldella termitidis (strain ATCC 33386 / NCTC 11300)	526218
Serratia proteamaculans (strain 568)	399741
Shewanella amazonensis (strain ATCC BAA-1098 / SB2B)	326297
Shewanella baltica (strain OS155 / ATCC BAA-1091)	325240
Shewanella baltica (strain OS185)	402882
Shewanella baltica (strain OS195)	399599
Shewanella baltica (strain OS223)	407976
Shewanella denitrificans (strain OS217 / ATCC BAA-1090 / DSM 15013)	318161
Shewanella frigidimarina (strain NCIMB 400)	318167
Shewanella halifaxensis (strain HAW-EB4)	458817
Shewanella loihica (strain ATCC BAA-1088 / PV-4 / BAA-1088)	323850
Shewanella oneidensis (strain MR-1)	211586
Shewanella pealeana (strain ATCC 700345 / ANG-SQ1)	398579
Shewanella piezotolerans (strain WP3 / JCM 13877)	225849
Shewanella putrefaciens (strain CN-32 / ATCC BAA-453)	319224
Shewanella sediminis (strain HAW-EB3)	425104
Shewanella sp. (strain ANA-3)	94122
Shewanella sp. (strain MR-4)	60480
Shewanella sp. (strain MR-7)	60481
Shewanella sp. (strain W3-18-1)	351745
Shewanella woodyi (strain ATCC 51908 / MS32)	392500
Shigella boydii (serovar 18, strain CDC 3083-94 / BS512)	344609
Shigella boydii (serovar 4, strain Sb227)	300268
Shigella dysenteriae (serovar 1, strain Sd97 / Sd197)	300267
Shigella flexneri (serovar 2a, strain 301)	198214
Shigella flexneri (serovar 2a, strain 2457T / ATCC 700930)	198215
Shigella flexneri (serovar 5b, strain 8401)	373384
Shigella flexneri (serovar X, strain 2002017)	591020
Shigella sonnei (strain Ss046)	300269
Sinorhizobium medicae (strain WSM419)	366394
Rhizobium meliloti (strain 1021)	266834
Slackia heliotrinireducens (strain ATCC 29202 / DSM 20476 / NCTC 11029 / RHS 1)	471855
Sodalis glossinidius (strain morsitans)	343509
Sorangium cellulosum (strain So ce56)	448385
Sphaerobacter thermophilus (strain DSM 20745 / S 6022)	479434
Sphingomonas wittichii (strain RW1 / DSM 6014 / JCM 10273)	392499
Sphingopyxis alaskensis	317655
Spirosoma linguale (strain ATCC 33905 / DSM 74 / LMG 10896)	504472
Stackebrandtia nassauensis (strain DSM 44728 / NRRL B-16338 / NBRC 102104 / LLR-40K-21)	446470
Staphylococcus aureus (strain 04-02981)	703339
Staphylococcus aureus (strain bovine RF122 / ET3-1 / RF122)	273036
Staphylococcus aureus (strain COL)	93062
Staphylococcus aureus (strain ED98)	681288
Staphylococcus aureus (strain JH1)	359787
Staphylococcus aureus (strain JH9)	359786
Staphylococcus aureus (strain MRSA252)	282458
Staphylococcus aureus (strain MSSA476)	282459
Staphylococcus aureus (strain Mu3 / ATCC 700698)	418127
Staphylococcus aureus (strain Mu50 / ATCC 700699)	158878
Staphylococcus aureus (strain MW2)	196620
Staphylococcus aureus (strain N315)	158879
Staphylococcus aureus (strain NCTC 8325)	93061
Staphylococcus aureus (strain MRSA ST398 / isolate S0385)	523796
Staphylococcus aureus (strain Newman)	426430
Staphylococcus aureus (strain TW20 / 0582)	663951
Staphylococcus aureus (strain USA300)	451515
Staphylococcus aureus (strain USA300 / TCH1516)	451516
Staphylococcus carnosus (strain TM300)	396513
Staphylococcus epidermidis (strain ATCC 12228)	176280
Staphylococcus epidermidis (strain ATCC 35984 / RP62A)	176279
Staphylococcus haemolyticus (strain JCSC1435)	279808
Staphylococcus saprophyticus (subsp. saprophyticus, strain ATCC 15305 / DSM 20229)	342451
Stenotrophomonas maltophilia (strain K279a)	522373
Stenotrophomonas maltophilia (strain R551-3)	391008
Streptobacillus moniliformis (strain ATCC 14647 / DSM 12112 / NCTC 10651 / 9901)	519441
Streptococcus agalactiae V (serovar V, strain 2603 V/R / ATCC BAA-611)	208435
Streptococcus agalactiae Ia (serovar Ia, strain A909 / CDC SS700 / ATCC 27591)	205921
Streptococcus agalactiae III (serovar III, strain NEM316)	211110
Streptococcus dysgalactiae (subsp. equisimilis, strain GGS_124)	486410
Streptococcus equi (subsp. equi, strain 4047)	553482
Streptococcus equi (subsp. zooepidemicus, strain H70)	40041
Streptococcus equi (subsp. zooepidemicus, strain MGCS10565)	552526
Streptococcus gallolyticus (strain UCN34)	637909
Streptococcus gordonii (strain Challis / ATCC 35105 / CH1 / DL1 / V288)	467705
Streptococcus mitis (strain B6)	365659
Streptococcus mutans (serovar c, strain NN2025)	511691
Streptococcus mutans (serovar c, strain ATCC 700610 / UA159)	210007
Streptococcus pneumoniae (strain 70585)	488221
Streptococcus pneumoniae (strain ATCC 700669 / Spain 23F-1)	561276
Streptococcus pneumoniae (strain CGSP14)	516950
Streptococcus pneumoniae (serovar 2, strain D39 / NCTC 7466)	373153
Streptococcus pneumoniae (serovar 19F, strain G54)	512566
Streptococcus pneumoniae (strain Hungary19A-6)	487214
Streptococcus pneumoniae (strain JJA)	488222
Streptococcus pneumoniae (strain P1031)	488223
Streptococcus pneumoniae (strain ATCC BAA-255 / R6)	171101
Streptococcus pneumoniae (strain Taiwan19F-14)	487213
Streptococcus pneumoniae (strain TIGR4 / ATCC BAA-334)	170187
Streptococcus pyogenes M1 (serovar M1, strain SF370 / ATCC 700294)	160490
Streptococcus pyogenes M3 (serovar M3, strain ATCC BAA-595 / MGAS315)	198466
Streptococcus pyogenes (serovar M12, strain MGAS2096)	370553
Streptococcus pyogenes M1 (serovar M1, strain MGAS5005 / ATCC BAA-947)	293653
Streptococcus pyogenes M28 (serovar M28, strain MGAS6180)	319701
Streptococcus pyogenes M18 (serovar M18, strain MGAS8232)	186103
Streptococcus pyogenes (serovar M12, strain MGAS9429)	370551
Streptococcus pyogenes (serovar M2, strain MGAS10270)	370552
Streptococcus pyogenes M6 (serovar M6, strain ATCC BAA-946 / MGAS10394)	286636
Streptococcus pyogenes (serovar M4, strain MGAS10750)	370554
Streptococcus pyogenes (serovar M49, strain NZ131)	471876
Streptococcus pyogenes M3 (serovar M3, strain SSI-1)	193567
Streptococcus pyogenes (serovar M5, strain Manfredo)	160491
Streptococcus sanguinis (strain SK36)	388919
Streptococcus suis (strain 05ZYH33)	391295
Streptococcus suis (strain 98HAH33)	391296
Streptococcus suis (strain BM407)	568814
Streptococcus suis (strain P1/7)	218494
Streptococcus suis (strain SC84)	568813
Streptococcus thermophilus (strain CNRZ 1066)	299768
Streptococcus thermophilus (strain ATCC BAA-491 / LMD-9)	322159
Streptococcus thermophilus (strain ATCC BAA-250 / LMG 18311)	264199
Streptococcus uberis (strain ATCC BAA-854 / 0140J)	218495
Streptomyces avermitilis (strain DSM 46492 / NRRL 8165 / NCIMB 12804 / ATCC 31267 / JCM 5070)	227882
Streptomyces coelicolor (strain ATCC BAA-471 / M145 / A3(2))	100226
Streptomyces griseus (subsp. griseus, strain JCM 4626 / NBRC 13350)	455632
Streptomyces scabies (strain 87.22)	680198
Streptosporangium roseum (strain ATCC 12428 / DSM 43021 / JCM 3005 / NI 9100)	479432
Sulfurihydrogenibium azorense (strain Az-Fu1 / DSM 15241 / OCM 825)	204536
Sulfurihydrogenibium sp. (strain YO3AOP1)	436114
Sulfurimonas denitrificans (strain ATCC 33889 / DSM 1251)	326298
Sulfurospirillum deleyianum (strain ATCC 51133 / DSM 6946 / 5175)	525898
Sulfurovum sp. (strain NBC37-1)	387093
Symbiobacterium thermophilum (strain IAM 14863 / T)	292459
Synechococcus sp. (strain ATCC 27144 / PCC 6301 / SAUG 1402/1)	269084
Synechococcus elongatus (strain PCC 7942)	1140
Synechococcus sp. (strain CC9311)	64471
Synechococcus sp. (strain CC9605)	110662
Synechococcus sp. (strain CC9902)	316279
Synechococcus sp. (strain JA-2-3B&#39;a(2-13 / JA-2-3B&#39;a(2-13)))	321332
Synechococcus sp. (strain JA-3-3Ab)	321327
Synechococcus sp. (strain ATCC 27264 / PCC 7002 / PR-6)	32049
Synechococcus sp. (strain RCC307)	316278
Synechococcus sp. (strain WH7803)	32051
Synechococcus sp. (strain WH8102)	84588
Synechocystis sp. (strain PCC 6803)	1148
Syntrophobacter fumaroxidans (strain DSM 10017 / MPOB)	335543
Syntrophomonas wolfei (subsp. wolfei, strain Goettingen)	335541
Syntrophus aciditrophicus (strain SB)	56780
Teredinibacter turnerae (strain ATCC 39867 / T7901)	377629
Thauera sp. (strain MZ1T)	85643
Thermanaerovibrio acidaminovorans (strain ATCC 49978 / DSM 6589 / Su883)	525903
Thermoanaerobacter pseudethanolicus (strain ATCC 33223 / 39E)	340099
Thermoanaerobacter sp. (strain X514)	399726
Thermoanaerobacter tengcongensis (strain NBRC 100824 / MB4 / DSM 15242 / JCM 11007)	273068
Thermobaculum terrenum (strain ATCC BAA-798 / YNP1)	525904
Thermobifida fusca (strain YX)	269800
Thermodesulfovibrio yellowstonii (strain ATCC 51303 / DSM 11347 / YP87)	289376
Thermomicrobium roseum (strain ATCC 27502 / DSM 5159 / P-2)	309801
Thermomonospora curvata (strain ATCC 19995 / DSM 43183 / JCM 3096 / NCIMB 10081)	471852
Thermosipho africanus (strain TCF52B)	484019
Thermosipho melanesiensis (strain BI429 / DSM 12029)	391009
Thermosynechococcus elongatus (strain BP-1)	32046
Thermotoga lettingae (strain ATCC BAA-301 / DSM 14385 / TMO)	416591
Thermotoga maritima (strain JCM 10099 / DSM 3109 / ATCC 43589 / MSB8)	243274
Thermotoga naphthophila (strain ATCC BAA-489 / DSM 13996 / JCM 10882 / RKU-10)	590168
Thermotoga neapolitana (strain ATCC 49049 / DSM 4359 / NS-E)	309803
Thermotoga petrophila (strain RKU-1 / ATCC BAA-488 / DSM 13995)	390874
Thermotoga sp. (strain RQ2)	126740
Thermus thermophilus (strain HB8 / ATCC 27634 / DSM 579)	300852
Thermus thermophilus (strain HB27 / ATCC BAA-163 / DSM 7039)	262724
Thioalkalivibrio sp. (strain HL-EbGR7)	396588
Thioalkalivibrio sp. (strain K90mix)	396595
Thiobacillus denitrificans (strain ATCC 25259)	292415
Thiomicrospira crunogena (strain XCL-2)	317025
Tolumonas auensis (strain DSM 9187 / TA4)	595494
Treponema denticola (strain ATCC 35405 / DSM 14222 / CIP 103919)	243275
Treponema pallidum (subsp. pallidum, strain SS14)	455434
Treponema pallidum (strain Nichols)	243276
Trichodesmium erythraeum (strain IMS101)	203124
Tropheryma whipplei (strain Twist)	203267
Tropheryma whipplei (strain TW08/27)	218496
Uncultured termite group 1 bacterium phylotype Rs-D17	471821
Ureaplasma parvum (serovar 3, strain ATCC 27815 / 27 / NCTC 11736)	505682
Ureaplasma parvum (serovar 3, strain ATCC 700970)	273119
Ureaplasma urealyticum (serovar 10, strain ATCC 33699 / Western)	565575
Veillonella parvula (strain ATCC 10790 / DSM 2008 / JCM 12972 / Te3)	479436
Verminephrobacter eiseniae (strain EF01-2)	391735
Vibrio cholerae (serovar O1, strain M66-2)	579112
Vibrio cholerae (serovar O1, strain MJ-1236)	593588
Vibrio cholerae (serovar O1, strain ATCC 39315 / El Tor Inaba N16961)	243277
Vibrio cholerae (serovar O1, strain ATCC 39541 / Ogawa 395 / O395, sub_strain TIGR)	345073
Vibrio fischeri (strain ATCC 700601 / ES114)	312309
Vibrio fischeri (strain MJ11)	388396
Vibrio harveyi (strain ATCC BAA-1116 / BB120)	338187
Vibrio parahaemolyticus (serovar O3:K6, strain RIMD 2210633)	223926
Vibrio sp. (strain Ex25)	150340
Vibrio splendidus (strain Mel32 / LGP32) / LGP32)	575788
Vibrio vulnificus (strain CMCP6)	216895
Vibrio vulnificus (strain YJ016)	196600
Wigglesworthia glossinidia brevipalpis	36870
Wolbachia sp. (subsp. Brugia malayi, strain TRS)	292805
Wolbachia pipientis (subsp. Culex pipiens, strain wPip)	570417
Wolbachia pipientis wMel	66077
Wolbachia sp. (subsp. Drosophila simulans, strain wRi)	66084
Wolinella succinogenes (strain DSMZ 1740)	273121
Xanthobacter autotrophicus (strain ATCC BAA-1158 / Py2)	78245
Xanthomonas albilineans (strain GPE PC73 / CFBP 7063)	380358
Xanthomonas axonopodis (pathovar citri, strain 306)	190486
Xanthomonas campestris (pathovar campestris, strain B100)	340
Xanthomonas campestris (pathovar campestris, strain 8004)	314565
Xanthomonas campestris campestris (strain ATCC 33913 / NCPPB 528 / LMG 568)	190485
Xanthomonas campestris (pathovar vesicatoria, strain 85-10)	456327
Xanthomonas oryzae oryzae (strain KXO85 / KACC10331)	291331
Xanthomonas oryzae (pathovar oryzae, strain MAFF 311018)	342109
Xanthomonas oryzae (pathovar oryzae, strain PXO99A)	360094
Xylanimonas cellulosilytica (strain DSM 15894 / CECT 5975 / LMG 20990 / XIL07)	446471
Xylella fastidiosa (strain 9a5c)	160492
Xylella fastidiosa (strain M12)	405440
Xylella fastidiosa (strain M23)	405441
Xylella fastidiosa (strain Temecula1 / ATCC 700964)	183190
Yersinia enterocolitica (serovar O:8 / biotype 1B, strain 8081)	393305
Yersinia pestis bv. Antiqua (strain Angola)	349746
Yersinia pestis bv. (strain Antiqua)	360102
Yersinia pestis (biovar Mediaevalis, strain 91001)	229193
Yersinia pestis (biovar Orientalis, strain CO-92)	214092
Yersinia pestis (strain D106004)	637382
Yersinia pestis (strain D182038)	637385
Yersinia pestis (biovar Mediaevalis, strain KIM5)	187410
Yersinia pestis bv. Antiqua (strain Nepal516)	377628
Yersinia pestis (strain Pestoides F)	386656
Yersinia pseudotuberculosis (serovar O:1b, strain IP 31758)	349747
Yersinia pseudotuberculosis (serovar I, strain IP32953)	273123
Yersinia pseudotuberculosis (serovar IB, strain PB1/+)	502801
Yersinia pseudotuberculosis (serovar O:3, strain YPIII)	502800
Zymomonas mobilis (subsp. mobilis, strain NCIB 11163)	622759
Zymomonas mobilis (strain CP4 / ZM4 / ATCC 31821)	264203
